# Supplementary material for: Stem cell function is conserved during short-term storage of cultured epidermal cell sheets at 12°C
Source: PLoS One. 2020 May 20;15(5):e0232270. doi: 10.1371/journal.pone.0232270 (PMC7239464; doi:10.1371/journal.pone.0232270)
Supplement: S1 Data — (XLSX) [file pone.0232270.s001.xlsx]

## Sheet: Sheet1
	Control
	0 days						20 days						20+3						20+5
	Well 1		Well 2		Well 3		Well 1		Well 2		Well 3		Well 1		Well 2		Well 3		Well 1		Well 2		Well 3			2 photographs per well counted
Healthy cells	115	110	87	98	105	104	23	23	25		32	25	80	84	65	50	82	62	62	54	56	60	73	56
Cells w/ vacuoles	8	7	4	8	14	5	0	0	0		6	1	10	9	10	14	17	19	11	17	6	11	6	19
Apoptotic cells	0	0	1	0	0	0	30	20	25		24	25	20	9	15	13	8	16	3	7	8	14	11	13
% vac/total	6.50407	5.98291	4.34783	7.54717	11.7647	4.58716	0	0	0		9.67742	1.96078	9.09091	8.82353	11.1111	18.1818	15.8879	19.5876	14.4737	21.7949	8.57143	12.9412	6.66667	21.5909
% apoptosis/total	0	0	1.08696	0	0	0	56.6038	46.5116	50		38.7097	49.0196	18.1818	8.82353	16.6667	16.8831	7.47664	16.4948	3.94737	8.97436	11.4286	16.4706	12.2222	14.7727
	NC vs C experiment
	NC control						NC 7 days						NC 7+1						C control						C 7 days						C 7+1
	Well 1		Well 2		Well 3		Well 1		Well 2		Well 3		Well 1		Well 2		Well 3		Well 1		Well 2		Well 3		Well 1		Well 2		Well 3		Well 1		Well 2		Well 3
Healthy cells	38	62	57	44	51	55	33	37	45	40	40	32	72	54	46	71	60	31	104	101	106	96	121	104	51	48	50	43	50	43	43	54	56	52	58	51
Vacuoles	0	0	0	0	0	1	0	0	0	0	0	0	1	2	1	0	0	0	11	8	6	10	8	11	21	19	16	20	23	17	2	3	3	2	4	5
Apoptotic	0	1	2	0	0	0	8	9	9	10	15	17	1	1	6	3	4	10	0	0	2	4	1	2	10	9	11	14	8	21	1	3	4	2	3	5
Ratio vac/total	0	0	0	0	0	1.78571	0	0	0	0	0	0	1.35135	3.50877	1.88679	0	0	0	9.56522	7.33945	5.26316	9.09091	6.15385	9.40171	25.6098	25	20.7792	25.974	28.3951	20.9877	4.34783	5	4.7619	3.57143	6.15385	8.19672
Ratio apoptosis/total	0	1.5873	3.38983	0	0	0	19.5122	19.5652	16.6667	20	27.2727	34.6939	1.35135	1.75439	11.3208	4.05405	6.25	24.3902	0	0	1.75439	3.63636	0.769231	1.7094	12.1951	11.8421	14.2857	18.1818	9.87654	25.9259	2.17391	5	6.34921	3.57143	4.61538	8.19672
	0 days						7 days						11 days						15 days						15+3
	Well 1		Well 2		Well 3		Well 1		Well 2		Well 3		Well 1		Well 2		Well 3		Well 1		Well 2		Well 3		Well 1		Well 2		Well 3
Healthy cells	122	109	107	109	110	121	117	92	112	113	97	103	63	84	78	78	71	65	59	57	51	42	56	47	53	47	42	55	42	31
Vacuoles	5	10	7	5	10	8	7	5	7	8	13	6	10	3	11	5	4	3	5	6	2	6	8	7	22	12	3	9	17	19
Apoptotic	0	2	2	2	2	0	14	11	14	6	9	13	11	11	9	7	5	9	21	15	27	22	17	18	3	2	9	5	4	1
% vac/total	3.93701	8.26446	6.03448	4.31034	8.19672	6.20155	5.07246	4.62963	5.26316	6.29921	10.9244	4.91803	11.9048	3.06122	11.2245	5.55556	5	3.8961	5.88235	7.69231	2.5	8.57143	9.87654	9.72222	28.2051	19.6721	5.55556	13.0435	26.9841	37.2549
% apoptosis/total	0	1.65289	1.72414	1.72414	1.63934	0	10.1449	10.1852	10.5263	4.72441	7.56303	10.6557	13.0952	11.2245	9.18367	7.77778	6.25	11.6883	24.7059	19.2308	33.75	31.4286	20.9877	25	3.84615	3.27869	16.6667	7.24638	6.34921	1.96078
