# Supplementary material for: Stem cell function is conserved during short-term storage of cultured epidermal cell sheets at 12°C
Source: PLoS One. 2020 May 20;15(5):e0232270. doi: 10.1371/journal.pone.0232270 (PMC7239464; doi:10.1371/journal.pone.0232270)
Supplement: S2 Data — (XLSX) [file pone.0232270.s002.xlsx]

## Sheet: Sheet1
Live cells FL1-histo		FL1-A subset. %		Mean : FL1-A:		Mean : FSC-A:		Median : FL1-A:		Median : FSC-A:
Just cells		15.7		131118		1.44E6		106839		1.27E6
Isotype control		0.12		5625		1.35E6		3303		1.22E6
0d1-1		18.4		144015		1.42E6		115879		1.25E6
0d1-2		19.7		148797		1.45E6		119706		1.29E6
0d2-1		18.1		143478		1.44E6		114012		1.28E6
0d2-2		21.6		155648		1.48E6		124163		1.32E6
0d3-1		18.7		145471		1.41E6		113550		1.23E6
0d3-2		15.3		134103		1.37E6		105975		1.22E6
7d1-1		24.8		169022		1.53E6		134669		1.38E6
7d1-2		23.2		163148		1.48E6		131427		1.34E6
7d2-1		20.7		156708		1.50E6		130364		1.37E6
7d2-2		20.7		155557		1.53E6		128263		1.40E6
7d3-1		0	Bad sample	1868		1.58E6		1454		1.45E6
7d3-2		24.1		164980		1.54E6		134124		1.40E6
11d1-1		19.7		150073		1.45E6		127226		1.29E6
11d1-2		22.2		157052		1.48E6		131962		1.32E6
11d2-1		19.6		150649		1.48E6		126710		1.32E6
11d2-2		19.3		148433		1.43E6		125176		1.28E6
11d3-1		21.9		159636		1.50E6		133039		1.34E6
11d3-2		21.6		156907		1.49E6		131427		1.33E6
15d1-1		19.2		145212		1.38E6		123660		1.23E6
15d1-2		18.5		141856		1.40E6		121174		1.24E6
15d2-1		22.3		153213		1.42E6		126710		1.23E6
15d2-2		21.2		151933		1.41E6		125685		1.23E6
15d3-1		15.4		131357		1.41E6		110367		1.24E6
15d3-2		17.1		138055		1.41E6		115879		1.25E6
15+3d1-1		36.2		186950		1.96E6		146659		1.76E6
15+3d1-2		33.7		178261		1.91E6		137991		1.70E6
15+3d2-1		31.5		168983		2.03E6		138553		1.88E6
15+3d2-2		37.7		191082		2.03E6		155872		1.88E6
15+3d3-1		30.4		166772		2.03E6		135217		1.86E6
15+3d3-2		32.4		170738		2.03E6		142549		1.88E6
