# Supplementary material for: Stem cell function is conserved during short-term storage of cultured epidermal cell sheets at 12°C
Source: PLoS One. 2020 May 20;15(5):e0232270. doi: 10.1371/journal.pone.0232270 (PMC7239464; doi:10.1371/journal.pone.0232270)
Supplement: S4 Data — (XLSX) [file pone.0232270.s004.xlsx]

## Sheet: Sheet1
CFE
		Colonies
		Con 0 days	Confl. 7 days	Confl. 7+1	NC 0 days	NC 7 days	NC 7+1
	Well 1	51	1	20	105	57	78
	well 2	43	1	13	104	51	59
	Well 3	43	2	21	96	54	67
	avg	45.6667	1.33333	18	101.667	54	68
	st.dev	4.6188	0.57735	4.3589	4.93288	3	9.53939
	%	9.13333	0.266667	3.6	20.3333	10.8	13.6
	st.dev	0.92376	0.11547	0.87178	0.986577	0.6	1.90788
