# Supplementary material for: Stem cell function is conserved during short-term storage of cultured epidermal cell sheets at 12°C
Source: PLoS One. 2020 May 20;15(5):e0232270. doi: 10.1371/journal.pone.0232270 (PMC7239464; doi:10.1371/journal.pone.0232270)
Supplement: S5 Data — (XLSX) [file pone.0232270.s005.xlsx]

## Sheet: Sheet1
Day	Sample		% of cells in G1			% of G1 adjusted			% of cells in late S-phase			% of cells in late S-phase ADJUSTED			% of cells in G2			% of cells in G2 ADJUSTED			% of cells in apoptosis			% of cells in S-phase+G2			% of cells in S-phase+G2 ADJUSTED
				Avg	sd		Avg	sd		Avg	sd		Avg	sd		Avg	sd		Avg	sd		Avg	sd		Avg	sd		Avg	sd
0	1-1	0.979305	0.700665	0.693804	0.0227122	0.715472	0.711055	0.0246508	0.0946046	0.100756	0.011276	0.0966038	0.102885	0.0115143	0.184035	0.181248	0.0163733	0.187925	0.185078	0.0167193	0.0162602	0.0139798	0.00646903	0.27864	0.282004	0.024795	0.284528	0.287963	0.025319
	1-2	0.972708	0.73268			0.753237			0.0874738			0.0893223			0.152554			0.155778			0.0195941			0.240028			0.2451
	2-1	0.969019	0.680723			0.702487			0.0938038			0.0957861			0.194492			0.198602			0.0197935			0.288296			0.294388
	2-2	0.969791	0.69481			0.716454			0.0999225			0.102034			0.175058			0.178757			0.0162665			0.274981			0.280792
	3-1	0.985213	0.688848			0.699187			0.11337			0.115766			0.182994			0.186862			0.004313			0.296365			0.302628
	3-2	0.978811	0.665097			0.679495			0.115362			0.1178			0.198352			0.202544			0.00765156			0.313714			0.320343
7	1-1	0.972075	0.687547	0.668397	0.0126792	0.707298	0.685762	0.013384	0.110189	0.11393	0.0089475	0.112517	0.116337	0.00913658	0.17434	0.192367	0.0129819	0.178024	0.196432	0.0132562	0.0211321	0.0176076	0.00439807	0.284528	0.306297	0.0133897	0.290541	0.312769	0.0136727
	1-2	0.97579	0.680565			0.69745			0.109617			0.111933			0.185609			0.189531			0.0188299			0.295225			0.301464
	2-1	0.981032	0.665402			0.678268			0.102428			0.104592			0.213202			0.217707			0.00986343			0.31563			0.3223
	2-2	0.972992	0.661692			0.680058			0.113006			0.115394			0.198294			0.202485			0.0177683			0.311301			0.317879
	3-1	0.976856	0.65842			0.67402			0.127694			0.130392			0.190742			0.194773			0.0159617			0.318436			0.325165
	3-2	0.969414	0.656754			0.677476			0.120646			0.123195			0.192014			0.196071			0.0220901			0.312659			0.319266
11	1-1	0.936995	0.613893	0.656914	0.0369099	0.655172	0.702817	0.036152	0.145396	0.122051	0.0171728	0.148468	0.12463	0.0175357	0.177706	0.155607	0.0185155	0.181461	0.158895	0.0189068	0.0613893	0.0603551	0.0119975	0.323102	0.277658	0.033288	0.32993	0.283525	0.0339914
	1-2	0.927711	0.671687			0.724026			0.123494			0.126104			0.13253			0.135331			0.064257			0.256024			0.261434
	2-1	0.951957	0.69306			0.728037			0.11121			0.11356			0.147687			0.150808			0.0427046			0.258897			0.264368
	2-2	0.943357	0.698249			0.740175			0.102987			0.105163			0.142122			0.145125			0.053553			0.245108			0.250288
	3-1	0.915085	0.648352			0.708515			0.10989			0.112212			0.156843			0.160158			0.0789211			0.266733			0.27237
	3-2	0.932325	0.616242			0.660974			0.139331			0.142276			0.176752			0.180487			0.0613057			0.316083			0.322762
15	1-1	0.874187	0.680043	0.626258	0.0327465	0.777916	0.713555	0.0329099	0.0943601	0.110018	0.00931253	0.0963541	0.112343	0.00950933	0.0997831	0.141397	0.0233352	0.101892	0.144385	0.0238283	0.123644	0.115267	0.0249263	0.194143	0.251415	0.0297333	0.198246	0.256728	0.0303616
	1-2	0.903047	0.621053			0.68773			0.110249			0.112579			0.171745			0.175374			0.0847645			0.281994			0.287954
	2-1	0.892931	0.636239			0.712529			0.110501			0.112836			0.146191			0.14928			0.101579			0.256692			0.262116
	2-2	0.894401	0.635011			0.709984			0.11623			0.118686			0.143161			0.146186			0.0956768			0.259391			0.264872
	3-1	0.847484	0.592767			0.699443			0.106918			0.109178			0.147799			0.150922			0.143082			0.254717			0.2601
	3-2	0.853992	0.592437			0.693727			0.121849			0.124424			0.139706			0.142658			0.142857			0.261555			0.267082
15+ 3	1-1	0.931712	0.686623	0.695041	0.0148309	0.736948	0.752621	0.0205832	0.105706	0.0975772	0.0200419	0.10794	0.0996392	0.0204654	0.139383	0.131024	0.00815513	0.142328	0.133793	0.00832747	0.059869	0.0695491	0.0106705	0.245089	0.228601	0.0208965	0.250268	0.233432	0.0213381
	1-2	0.929078	0.680851			0.732824			0.120567			0.123115			0.12766			0.130357			0.0629433			0.248227			0.253473
	2-1	0.925684	0.714472			0.771831			0.0899609			0.0918619			0.121252			0.123814			0.071708			0.211213			0.215676
	2-2	0.908093	0.698217			0.768882			0.0740741			0.0756394			0.135802			0.138672			0.0836763			0.209877			0.214312
Day	Sample	% of G1 adjusted			% of cells in late S-phase ADJUSTED			% of cells in G2 ADJUSTED			% of cells in S-phase+G2 ADJUSTED			% of cells in apoptosis
			Avg	sd		Avg	sd		Avg	sd		Avg	sd		Avg	sd
0	1-1	0.715472	0.711055	0.0246508	0.0966038	0.102885	0.0115143	0.187925	0.185078	0.0167193	0.284528	0.287963	0.025319	0.0162602	0.0139798	0.00646903
	1-2	0.753237			0.0893223			0.155778			0.2451			0.0195941
	2-1	0.702487			0.0957861			0.198602			0.294388			0.0197935
	2-2	0.716454			0.102034			0.178757			0.280792			0.0162665
	3-1	0.699187			0.115766			0.186862			0.302628			0.004313
	3-2	0.679495			0.1178			0.202544			0.320343			0.00765156
7	1-1	0.707298	0.685762	0.013384	0.112517	0.116337	0.00913658	0.178024	0.196432	0.0132562	0.290541	0.312769	0.0136727	0.0211321	0.0176076	0.00439807
	1-2	0.69745			0.111933			0.189531			0.301464			0.0188299
	2-1	0.678268			0.104592			0.217707			0.3223			0.00986343
	2-2	0.680058			0.115394			0.202485			0.317879			0.0177683
	3-1	0.67402			0.130392			0.194773			0.325165			0.0159617
	3-2	0.677476			0.123195			0.196071			0.319266			0.0220901
11	1-1	0.655172	0.702817	0.036152	0.148468	0.12463	0.0175357	0.181461	0.158895	0.0189068	0.32993	0.283525	0.0339914	0.0613893	0.0603551	0.0119975
	1-2	0.724026			0.126104			0.135331			0.261434			0.064257
	2-1	0.728037			0.11356			0.150808			0.264368			0.0427046
	2-2	0.740175			0.105163			0.145125			0.250288			0.053553
	3-1	0.708515			0.112212			0.160158			0.27237			0.0789211
	3-2	0.660974			0.142276			0.180487			0.322762			0.0613057
15	1-1	0.777916	0.713555	0.0329099	0.0963541	0.112343	0.00950933	0.101892	0.144385	0.0238283	0.198246	0.256728	0.0303616	0.123644	0.115267	0.0249263
	1-2	0.68773			0.112579			0.175374			0.287954			0.0847645
	2-1	0.712529			0.112836			0.14928			0.262116			0.101579
	2-2	0.709984			0.118686			0.146186			0.264872			0.0956768
	3-1	0.699443			0.109178			0.150922			0.2601			0.143082
	3-2	0.693727			0.124424			0.142658			0.267082			0.142857
15+ 3	1-1	0.736948	0.752621	0.0205832	0.10794	0.0996392	0.0204654	0.142328	0.133793	0.00832747	0.250268	0.233432	0.0213381	0.059869	0.0695491	0.0106705
	1-2	0.732824			0.123115			0.130357			0.253473			0.0629433
	2-1	0.771831			0.0918619			0.123814			0.215676			0.071708
	2-2	0.768882			0.0756394			0.138672			0.214312			0.0836763
