# Supplementary material for: Stem cell function is conserved during short-term storage of cultured epidermal cell sheets at 12°C
Source: PLoS One. 2020 May 20;15(5):e0232270. doi: 10.1371/journal.pone.0232270 (PMC7239464; doi:10.1371/journal.pone.0232270)
Supplement: S6 Data — (XLSX) [file pone.0232270.s006.xlsx]

## Sheet: Sheet1
	Metabolic analysis feb. 12.-13. 2018
											kPa	mmol/L		mmol/L	mmol/L
	MEM	pH	pCO2	Bicarbonate	Base excess	Glukose	Laktat		7 days	pH	pCO2	Bicarbonate	Base excess	Glukose	Laktat
	#1	7.07	0.9	1.9	-28.2	6.1	0		#1	7.05	0.8	1.5	-28.9	5.5	0.9
	#2	7.07	0.9	1.9	-28.2	5.5	0		#2	7.02	0.8	1.5	-29.4	4.9	0.9
	#3	7.05	0.9	1.8	-28.8	5.7	0		#3	7.05	0.8	1.6	-28.8	5.4	0.9
	#4	7.08	0.8	1.7	-28.4	5.2	0		#4	7.05	0.8	1.5	-28.9	5.5	0.9
	#5	7.09	0.9	1.9	-28	5.6	0		#5
	#6	7.05	0.8	1.7	-28.7	6	0		#6	7.05	0.8	1.6	-28.9	5.3	0.8
	Avg.	7.06833	0.866667	1.81667	-28.3833	5.68333	0		Avg.	7.044	0.8	1.54	-28.98	5.32	0.88
	St.dev	0.0160208	0.0516398	0.0983192	0.312517	0.33116	0		St.dev	0.0134164	0	0.0547723	0.238747	0.248998	0.0447214
	11 days	pH	pCO2	Bicarbonate	Base excess	Glukose	Laktat		15 days	pH	pCO2	Bicarbonate	Base excess	Glukose	Laktat
	#1	6.99	0.8	1.4	-30.1	4.8	1.4		#1	7	0.8	1.5	-29.8	5.1	1.8
	#2	7.01	0.8	1.5	-29.6	4.6	1.4		#2	6.96	0.8	1.4	-30.6	4.5	1.8
	#3	6.99	0.9	1.5	-29.9	4.8	1.4		#3	6.97	0.8	1.4	-30.4	4.7	1.8
	#4	7.02	0.8	1.5	-29.6	5	1.5		#4	6.99	0.8	1.4	-30	4.9	1.7
	#5	6.99	0.8	1.4	-30.1	5	1.5		#5	6.96	0.8	1.3	-30.4
	#6	6.95				4.8	1.4		#6	7	0.8	1.4	-29.9	5.1	1.6
	Avg.	6.99167	0.82	1.46	-29.86	4.83333	1.43333		Avg.	6.98	0.8	1.4	-30.1833	4.86	1.74
	St.dev	0.0240139	0.0447214	0.0547723	0.250998	0.150555	0.0516398		St.dev	0.0189737	1.21619e-16	0.0632456	0.325064	0.260768	0.0894427
pH	MEM	7 days	11 days	15 days
#1	7.07	7.05	6.99	7
#2	7.07	7.02	7.01	6.96
#3	7.05	7.05	6.99	6.97												v: 0,011 l/brønn (11ml lagringsbuffer)
#4	7.08	7.05	7.02	6.99
#5	7.09		6.99	6.96
#6	7.05	7.05	6.95	7
avg.	7.06833	7.044	6.99167	6.98												Glucose consumed per well
st.dev	0.0160208	0.0134164	0.0240139	0.0189737												5,68-4.86	mmol/l
																0.82	mmol/l
																x 0,011	l
																0.009	mmol	consumed per well
																x1000
																9	µmol
	mmol/l	mmol/l	mmol/l	mmol/l		mmol/l	mmol/l	mmol/l	mmol/l	mmol/l
Glucose	MEM	7 days	11 days	15 days		Lactate	MEM	7 days	11 days	15 days
#1	6.1	5.5	4.8	5.1		#1	0	0.9	1.4	1.8
#2	5.5	4.9	4.6	4.5		#2	0	0.9	1.4	1.8
#3	5.7	5.4	4.8	4.7		#3	0	0.9	1.4	1.8
#4	5.2	5.5	5	4.9		#4	0	0.9	1.5	1.7
#5	5.6		5			#5	0		1.5
#6	6	5.3	4.8	5.1		#6	0	0.8	1.4	1.6
avg	5.68333	5.32	4.83333	4.86		avg	0	0.88	1.43333	1.74
st.dev	0.33116	0.248998	0.150555	0.260768		st.dev	0	0.0447214	0.0516398	0.0894427
		Catherines data: Ctrl glucose conc all equal						cLactate produced/cGlu consumed
	Net cGlu consumed								mmol/l	mmol/l	mmol/l	mmol/l
		mmol/l	mmol/l	mmol/l	mmol/l				MEM	7 days	11 days	15 days
		MEM	7 days	11 days	15 days			#1	0	9	1.75	3.6
	#1	0	0.1	0.8	0.5			#2	0	1.28571	1.4	1.63636
	#2	0	0.7	1	1.1			#3	0	4.5	1.75	2
	#3	0	0.2	0.8	0.9			#4	0	9	2.5	2.42857
	#4	0	0.1	0.6	0.7			#5	0		2.5
	#5	0		0.6				#6	0	2.66667	1.75	3.2
	#6	0	0.3	0.8	0.5			avg	0	5.29048	1.94167	2.57299
	avg	0	0.28	0.766667	0.74			st.dev	0	3.57311	0.453229	0.81767
	st.dev	0	0.248998	0.150555	0.260768
	Glucose consumed per well							Lactate produced
			µmol	µmol	µmol	µmol			µmol	µmol	µmol	µmol
			MEM	7 days	11 days	15 days		Lactate	MEM	7 days	11 days	15 days
		#1	0	2.01667	9.71667	6.41667		#1	0	9.9	15.4	19.8
		#2	0	8.61667	11.9167	13.0167		#2	0	9.9	15.4	19.8
		#3	0	3.11667	9.71667	10.8167		#3	0	9.9	15.4	19.8
		#4	0	2.01667	7.51667	8.61667		#4	0	9.9	16.5	18.7
		#5	0		7.51667			#5	0		16.5
		#6	0	4.21667	9.71667	6.41667		#6	0	8.8	15.4	17.6
		avg	0	3.99667	9.35	9.05667		avg	0	9.68	15.7667	19.14
		st.dev	0	2.73898	1.6561	2.86845		st.dev	0	0.491935	0.568038	0.98387
	Lactate produced/glucose consumed									2.42202	1.68627	2.11336
		MEM	7 days	11 days	15 days
	#1	0	4.90909	1.58491	3.08571
	#2	0	1.14894	1.29231	1.52113
	#3	0	3.17647	1.58491	1.83051
	#4	0	4.90909	2.19512	2.17021
	#5	0		2.19512
	#6	0	2.08696	1.58491	2.74286
	avg	0	3.24611	1.73954	2.27008
	st.dev	0	1.67911	0.370638	0.642827
