# Supplementary material for: Stem cell function is conserved during short-term storage of cultured epidermal cell sheets at 12°C
Source: PLoS One. 2020 May 20;15(5):e0232270. doi: 10.1371/journal.pone.0232270 (PMC7239464; doi:10.1371/journal.pone.0232270)
Supplement: S7 Data — (XLSX) [file pone.0232270.s007.xlsx]

## Sheet: Sheet1
	Confluent 0 days	Conf. 7 days	Conf. 7+1	NC 0 days	NC 7 days	NC 7+1
Well 1	1500000	900000	450000	585000	525000	825000
Well 2	1785000	1575000	570000	735000	495000	885000
Well 3	1680000	900000	675000	600000	435000	735000
avg	1655000	1125000	565000	640000	485000	815000
st.dev	144135	389711	112583	82613.6	45825.8	75498.3
